# Supplementary material for: Short-Term Estivation and Hibernation Induce Changes in the Blood and Circulating Hemocytes of the Apple Snail Pomacea canaliculata
Source: Metabolites. 2023 Feb 16;13(2):289. doi: 10.3390/metabo13020289 (PMC9963190; doi:10.3390/metabo13020289)
Supplement: Supplementary file 1 [file metabolites-13-00289-s001.zip]

Archive with 1 entries (1 files):
- metabolites-2178057-supplementary.pdf
